# Supplementary material for: Host lung microbiota promotes malaria-associated acute respiratory distress syndrome
Source: Nat Commun. 2022 Jun 29;13:3747. doi: 10.1038/s41467-022-31301-8 (PMC9243033; doi:10.1038/s41467-022-31301-8)
Supplement: Supplementary file 3 — Source Data [file 41467_2022_31301_MOESM3_ESM.xlsx]

## Sheet: Fig 1a
Figure 1A	Lung function C57BL/6 mice
Days	1	2	3	4	5	6	7	Days	1	2	3	4	5	6	7		Days	1	2	3	4	5	6	7
NI 1	100	99	96.6	98	99	100	96	K173 1	97	98	98	100	97	78	78		ANKA 1	100	99	96.6	98	99	100	96
NI 2	97.7	98	96	97	98	97	95	K173 2	98	99	100	99	100	83	79		ANKA 2	97.7	98	96	97	98	97	95
NI 3	96.6	96	97	99	99	95	96	K173 3	97	100	99	97	98.7	88	81		ANKA 3	96.6	96	97	99	99	95	96
NI 4	97	98	99	97	97	96	95	K173 4	98	98	98	97	96	87	79		ANKA 4	97	98	99	97	97	96	95
NI 5	98	99	95	99	95	99	99	K173 5	100	99	97	98	98	88	78		ANKA 5	98	99	95	99	95	99	99
NI 6	100	99	96.6	98	99	100	96	K173 6	97	100	99	97	98.7	88	81		ANKA 6
NI 7	98	99	95	99	95	99	99	K173 7	100	99	97	98	98	88	78		ANKA 7
NI 8	96.6	96	97	99	99	95	96	K173 8	97	99	100	97	98.8	89	81		ANKA 8

## Sheet: Fig, 1b
Figure 1b	Lung function DBA 2 mice
Days	1	2	3	4	5	6	7	Days	1	2	3	4	5	6	7
NI 1	99	99	97.6	99	99	99	99	ANKA 1	97	98	97	100	97	84
NI 2	98	97	97	98	98	98	96	ANKA 2	98	99	98	99	100	85
NI 3	98	95	97	100	99	95	96	ANKA 3	98	98	98	97	98	88	79
NI 4	97	99	99	97	97	96.7	98	ANKA 4	99	97	98	97	96.8		78
NI 5	98	97	98	98.5	96	98	99	ANKA 5	100	99	99	98	98
NI 6	100	96	100	99	99	100	100	ANKA 6	97	98	100	95	99		80

## Sheet: Fig 1c
Figure 1c	D5	D5	D7	D7
NI	Pb ANKA	Pb K173	Pb ANKA	Pb K173
15	15.9375	45.6	18.9	97.25
18.56	16.9	52.4	22.5	87.5
20.1	11.5	38.9	18.5	96.2
17	12.6	32.4	19	85
22.3	14	46.6	20	90
21	16.7	48	15.6	92
11	20	48	20.6	89
12	17	49	19.2	91
				93

## Sheet: Fig 1f
						B6_ANKA_D5_2	ANKA	5	Shannon	C57BL6J	3.17767
						B6_ANKA_D5_3	ANKA	5	Shannon	C57BL6J	2.36145
						B6_ANKA_D5_4	ANKA	5	Shannon	C57BL6J	2.78296
						B6_ANKA_D5_5	ANKA	5	Shannon	C57BL6J	3.11953
						B6_ANKA_D5_6	ANKA	5	Shannon	C57BL6J	2.1416
						B6_ANKA_D5_7	ANKA	5	Shannon	C57BL6J	2.14814
						B6_ANKA_D5_8	ANKA	5	Shannon	C57BL6J	2.97085
						B6_ANKA_D5_9	ANKA	5	Shannon	C57BL6J	2.40415
						B6_K_D5_1	K173	5	Shannon	C57BL6J	0.662504
						B6_K_D5_10	K173	5	Shannon	C57BL6J	0.761403
						B6_K_D5_2	K173	5	Shannon	C57BL6J	1.96824
						B6_K_D5_3	K173	5	Shannon	C57BL6J	1.57341
						B6_K_D5_4	K173	5	Shannon	C57BL6J	1.30188
						B6_K_D5_5	K173	5	Shannon	C57BL6J	1.63089
						B6_K_D5_6	K173	5	Shannon	C57BL6J	0.526306
						B6_K_D5_7	K173	5	Shannon	C57BL6J	0.637516
						B6_K_D5_8	K173	5	Shannon	C57BL6J	1.05285
						B6_K_D5_9	K173	5	Shannon	C57BL6J	1.23984
						B6_NI_D5_1	NI	5	Shannon	C57BL6J	3.9835
						B6_NI_D5_10	NI	5	Shannon	C57BL6J	2.49338
						B6_NI_D5_2	NI	5	Shannon	C57BL6J	2.97225
						B6_NI_D5_3	NI	5	Shannon	C57BL6J	2.22947
						B6_NI_D5_4	NI	5	Shannon	C57BL6J	2.70768
						B6_NI_D5_5	NI	5	Shannon	C57BL6J	2.06253
						B6_NI_D5_6	NI	5	Shannon	C57BL6J	3.19594
						B6_NI_D5_7	NI	5	Shannon	C57BL6J	2.77788
						B6_NI_D5_8	NI	5	Shannon	C57BL6J	2.02383
						B6_NI_D5_9	NI	5	Shannon	C57BL6J	3.59034

## Sheet: Fig 1g
B6_ANKA_D7_1	ANKA	7	Shannon	C57BL6J	1.54572
B6_ANKA_D7_2	ANKA	7	Shannon	C57BL6J	1.9712
B6_ANKA_D7_4	ANKA	7	Shannon	C57BL6J	3.65539
B6_ANKA_D7_5	ANKA	7	Shannon	C57BL6J	1.4136
B6_ANKA_D7_6	ANKA	7	Shannon	C57BL6J	3.96693
B6_ANKA_D7_7	ANKA	7	Shannon	C57BL6J	1.66702
B6_ANKA_D7_8	ANKA	7	Shannon	C57BL6J	1.90006
B6_K_D7_1	K173	7	Shannon	C57BL6J	1.54039
B6_K_D7_2	K173	7	Shannon	C57BL6J	3.16856
B6_K_D7_3	K173	7	Shannon	C57BL6J	2.89163
B6_K_D7_4	K173	7	Shannon	C57BL6J	1.58383
B6_K_D7_5	K173	7	Shannon	C57BL6J	1.16466
B6_K_D7_6	K173	7	Shannon	C57BL6J	3.85857
B6_K_D7_7	K173	7	Shannon	C57BL6J	1.12153
B6_K_D7_8	K173	7	Shannon	C57BL6J	1.5241
B6_NI_D7_1	NI	7	Shannon	C57BL6J	1.68523
B6_NI_D7_10	NI	7	Shannon	C57BL6J	3.6502
B6_NI_D7_2	NI	7	Shannon	C57BL6J	1.92491
B6_NI_D7_3	NI	7	Shannon	C57BL6J	2.85707
B6_NI_D7_4	NI	7	Shannon	C57BL6J	3.98274
B6_NI_D7_5	NI	7	Shannon	C57BL6J	3.98126
B6_NI_D7_6	NI	7	Shannon	C57BL6J	1.85991
B6_NI_D7_7	NI	7	Shannon	C57BL6J	1.96343
B6_NI_D7_8	NI	7	Shannon	C57BL6J	1.25002
B6_NI_D7_9	NI	7	Shannon	C57BL6J	2.79547

## Sheet: Fig 2a
Figure 2A	C57BL/6J mice D5 p.i.
NI		Pb ANKA (MALE C57BL/6)	Pb K173 (MALE C57BL/6)
1.664		6.695	18.406
0.049		1.279	15
1.287		1.045	19
1.2		6.62	15.65
1.33		5.45	18.01
0.47		1.1	16.78
1		1.34	17.8
1		6.102	18

## Sheet: Fig 2b
Figure 2B	DBA/2 mice D5 P.I.
ni	Seq High	Seq Low	Smac-
2.125	32.937		7.42
0.31		15	12.568
0.566	33.892		7.42
1.2	30		8
1.3	31		7.5
0.5		12	7.76
3		10	12
4		16	9

## Sheet: Fig 2c
Figure 2C
NI	Pb ANKA D3	Pb smack - D3	Pb ANKA High D5	Pb ANKA Low D5	Pb smack -D5	Pb ANKA High D7	Pb ANKA Low D7	Pb smack - D7	Pb ANKA D12
14.5	13.45	10.89		25	14.5		34.56	12.5	45.89
13.75	14.76	11.23		28.75	13		32.67	14.56	39.75
13.15	15.46	13.6	47.75		16.78	88.98		17.3	41.25
17.8	16.12	13.25	48.75		14.7	85		15.7	38.5
12	14.1	13	51.25		13.6	83		16.8	33.55
14	12.6	14		26.7	14.6		33.9	14.7	55.89
15	17	14.5		24.5	15		36	15.6	39.75
16	14.7	13.8	48		13.9	91.2		13.4	41.25
14	15.6	13.2	42		14.1	93.4		12.1	38.9
11.4	16	16.2	52		14.8	90.1		11.5	37.8
				26
				28.1
			46.7
			48.95
				32
				29

## Sheet: Fig 2f
	A_D5_1	ANKA_hi	5	IMM	DBA	0.570161
	A_D5_10	ANKA_lo	5	IMM	DBA	1.18079
	A_D5_2	ANKA_hi	5	IMM	DBA	0.52234
	A_D5_3	ANKA_lo	5	IMM	DBA	0.822202
	A_D5_4	ANKA_lo	5	IMM	DBA	1.4773
	A_D5_5	ANKA_hi	5	IMM	DBA	0.592381
	A_D5_7	ANKA_lo	5	IMM	DBA	1.94458
	A_D5_8	ANKA_lo	5	IMM	DBA	0.997044
	A_D5_9	ANKA_hi	5	IMM	DBA	0.869137
	NI_D5_10	NI	5	IMM	DBA	1.58946
	NI_D5_3	NI	5	IMM	DBA	1.92138
	NI_D5_4	NI	5	IMM	DBA	1.10505
	NI_D5_5	NI	5	IMM	DBA	1.29917
	NI_D5_6	NI	5	IMM	DBA	2.02357
	NI_D5_7	NI	5	IMM	DBA	2.13235
	NI_D5_8	NI	5	IMM	DBA	1.23649
	NI_D5_9	NI	5	IMM	DBA	1.20694
	S_D5_1	SMAC	5	IMM	DBA	1.33691
	S_D5_10	SMAC	5	IMM	DBA	1.41913
	S_D5_2	SMAC	5	IMM	DBA	1.94501
	S_D5_3	SMAC	5	IMM	DBA	2.03331
	S_D5_4	SMAC	5	IMM	DBA	1.19606
	S_D5_5	SMAC	5	IMM	DBA	1.29135
	S_D5_6	SMAC	5	IMM	DBA	1.13935
	S_D5_7	SMAC	5	IMM	DBA	1.56357
	S_D5_8	SMAC	5	IMM	DBA	1.16547
	S_D5_9	SMAC	5	IMM	DBA	1.13269

## Sheet: Fig 2g
A_D7_1	ANKA_lo	7	IMM	DBA	1.93963
A_D7_11	ANKA_hi	7	IMM	DBA	0.878629
A_D7_12	ANKA_hi	7	IMM	DBA	1.39378
A_D7_3	ANKA_lo	7	IMM	DBA	0.982088
A_D7_4	ANKA_hi	7	IMM	DBA	1.1091
A_D7_5	ANKA_lo	7	IMM	DBA	0.965215
A_D7_6	ANKA_hi	7	IMM	DBA	0.596803
A_D7_8	ANKA_lo	7	IMM	DBA	2.82345
A_D7_9	ANKA_hi	7	IMM	DBA	1.02236
NI_D7_1	NI	7	IMM	DBA	2.01357
NI_D7_11	NI	7	IMM	DBA	0.970583
NI_D7_12	NI	7	IMM	DBA	1.07455
NI_D7_3	NI	7	IMM	DBA	0.917255
NI_D7_4	NI	7	IMM	DBA	1.05676
NI_D7_5	NI	7	IMM	DBA	0.913214
NI_D7_6	NI	7	IMM	DBA	3.15196
NI_D7_8	NI	7	IMM	DBA	1.38135
NI_D7_9	NI	7	IMM	DBA	2.31765
S_D7_1	SMAC	7	IMM	DBA	1.98168
S_D7_11	SMAC	7	IMM	DBA	1.05265
S_D7_12	SMAC	7	IMM	DBA	1.03515
S_D7_3	SMAC	7	IMM	DBA	1.00553
S_D7_4	SMAC	7	IMM	DBA	1.10447
S_D7_5	SMAC	7	IMM	DBA	0.924421
S_D7_6	SMAC	7	IMM	DBA	2.77726
S_D7_8	SMAC	7	IMM	DBA	1.2621
S_D7_9	SMAC	7	IMM	DBA	2.72914

[truncated: 69 more sheets: Fig 2h, Fig 2i, Fig 2j, Fig 2k, Fig 3a, Fig 3b, Fig 3c, Fig 3d, Fig 3e, Fig 3f, Fig 3g, Fig 3h, Fig 3i, Fig 4a, Fig 4b, Fig 4c, Fig 4d, Fig 4e, Fig 4f, Fig 4g …]
